# Supplementary material for: Structural insight into the human SID1 transmembrane family member 2 reveals its lipid hydrolytic activity
Source: Nat Commun. 2023 Jun 15;14:3568. doi: 10.1038/s41467-023-39335-2 (PMC10272179; doi:10.1038/s41467-023-39335-2)
Supplement: Supplementary file 6 — Source Data [file 41467_2023_39335_MOESM6_ESM.xlsx]

## Sheet: Fig.5a
Fig.5a
	Samples	mean of Detected sphingosine (×e5）	SD		three independent measurements (×e5)
	WT+C18	2.22333	0.67686		2.05	1.65	2.97
	H769A-H800A+C18	0	0		0	0	0
	SIDT2 alone	0	0		0	0	0
	C18 alone	0	0		0	0	0

## Sheet: Fig.5b
Fig.5b
	concentration (μM)	mean of Velocity (nM/min)	SD		three independent measurements (nM/min)
	5	0.751	0.02821		0.777	0.721	0.755
	10	1.13	0.04359		1.08	1.16	1.15
	40	1.94667	0.08963		1.9	2.05	1.89
	80	2.01667	0.05033		2.07	2.01	1.97
	160	1.87	0.06083		1.91	1.8	1.9

## Sheet: Supplementary Fig. 1b
Supplementary Fig. 1b
four representative fields of view each containing 10-20 cells
	WT		OE-SIDT2
	4.81648		0.83565
	3.01697		0.580938
	5.36277		0.270047
	4.3033		0.794455
	WT		OE-SIDT2
	mean of dsRNA area	SD	mean of dsRNA area	SD
	4.37488	1.00332	0.62027	0.2588

## Sheet: Supplementary Fig. 1c
Supplementary Fig. 1c
four representative fields of view each containing 10-20 cells
	WT		OE-SIDT2
	589.728		85.9082
	409.649		67.2061
	659.702		43.7019
	518.799		79.0896
	WT		OE-SIDT2
	mean of dsRNA itensity	SD	mean of dsRNA itensity	SD
	544.469	106.712	68.9764	18.5373

## Sheet: Supplementary Fig. 2a_x0009__x0009_
Supplementary Fig. 2a
		Uncropped scan of the gel in Supplementary Fig. 2a

## Sheet: Supplementary Fig. 2b_x0009__x0009_
Supplementary Fig. 2b
			Uncropped scan of the gel in Supplementary Fig. 2b
